# Supplementary material for: Molecular analysis of the ribosome recycling factor ABCE1 bound to the 30S post‐splitting complex
Source: EMBO J. 2020 Feb 17;39(9):e103788. doi: 10.15252/embj.2019103788 (PMC7196836; doi:10.15252/embj.2019103788)
Supplement: Supplementary file 3 — Movie EV1 [file EMBJ-39-e103788-s003.zip]

Archive with 2 entries (2 files):
- Movie_EV1.docx
- MovieEV1.mp4
