# Supplementary material for: Molecular analysis of the ribosome recycling factor ABCE1 bound to the 30S post‐splitting complex
Source: EMBO J. 2020 Feb 17;39(9):e103788. doi: 10.15252/embj.2019103788 (PMC7196836; doi:10.15252/embj.2019103788)
Supplement: Supplementary file 6 — Source Data for Figure 3 [file EMBJ-39-e103788-s004.zip]

Archive with 7 entries (6 files):
- Figure_3G_Source_Data.xlsx
- Figure_3E_Source_Data.pdf
- Figure_3F_Source_Data.xlsx
- __MACOSX/
- __MACOSX/._Figure_3G_Source_Data.xlsx
- __MACOSX/._Figure_3E_Source_Data.pdf
- __MACOSX/._Figure_3F_Source_Data.xlsx
