# Supplementary material for: Molecular analysis of the ribosome recycling factor ABCE1 bound to the 30S post‐splitting complex
Source: EMBO J. 2020 Feb 17;39(9):e103788. doi: 10.15252/embj.2019103788 (PMC7196836; doi:10.15252/embj.2019103788)
Supplement: Supplementary file 6 — Source Data for Figure 3 [file EMBJ-39-e103788-s004.zip › Figure_3G_Source_Data.xlsx]

## Sheet: Tabelle1
		Wild-Type				L353Y					Y592A/Y593A			R565E			S580E
Experiment 1	corrected A620 value	0.389	0.416	0.307	0.527	0.531	0.465	0.424	-	-	0.603	0.594	0.843	0.489	0.475	0.496	0.417	0.312
	slope of standard curve	4.642	4.9642	3.66348	2.97236	2.99492	2.62267	2.39143	-	-	3.40102	3.35025	4.75465	3.14672	3.05663	3.19176	2.6834	2.00772
	ABCE1	92.8401	99.284	73.2697	67.9397	64.7551	56.7065	51.7065	-	-	97.1719	95.7215	135.847	125.869	122.265	127.671	107.336	80.3089
	time	11.605	12.4105	9.15871	8.49247	8.09439	7.08831	6.46332	-	-	12.1465	11.9652	16.9809	15.7336	15.2831	15.9588	13.417	10.0386
Experiment 2	corrected A620 value	0.591667	0.585667	0.584667	-	0.860667	0.853667	0.841667	-	-	1.10967	1.14367	1.12967	1.34933	1.44933	-	1.30933	1.36333
	slope of standard curve	2.84866	2.81977	2.81496	-	4.1438	4.11009	4.05232	-	-	5.34264	5.50634	5.43893	6.68318	7.17847	-	6.48506	6.75252
	ABCE1	56.9732	56.3954	56.2991	-	82.8759	82.2019	81.0464	-	-	106.853	110.127	108.779	133.664	143.569	-	129.701	135.05
	time	7.12165	7.04943	7.03739	-	10.3595	10.2752	10.1308	-	-	13.3566	13.7658	13.5973	16.7079	17.9462	-	16.2126	16.8813
Experiment 3	corrected A620 value	0.985333	1.07233	1.08533	-	0.893333	0.887333	0.974333	0.591667	0.565667	0.974667	1.02967	1.02467	1.035	0.912	1.006
	slope of standard curve	4.8803	5.31121	5.3756	-	4.42463	4.39491	4.82582	3.26167	3.11834	4.69267	4.95747	4.9334	6.60498	5.82004	6.41991
	ABCE1	97.6061	106.224	107.512	-	88.4927	87.8983	96.5164	65.2334	62.3668	93.8533	99.1494	98.668	132.1	116.401	128.398
	time	12.2008	13.278	13.439	-	11.0616	10.9873	12.0646	8.15417	7.79585	11.7317	12.3937	12.3335	16.5124	14.5501	16.0498
Experiment 4	corrected A620 value					0.473	0.621	0.5	0.218	-	0.349	0.38	0.394
	slope of standard curve					3.01851	3.96299	3.19081	1.40283	-	2.24582	2.4453	2.53539
	ABCE1					60.3701	79.2597	63.8162	56.1133	-	89.8327	97.8121	101.416
	time					7.54627	9.90747	7.97703	7.01416	-	11.2291	12.2265	12.677
Mean Replicates	Exp 1	10.4167				7.21534					13.6975			15.6585			11.7278
	Exp 2	7.06949				10.2552					13.5733			17.3271			16.547
	Exp 3	12.9726				10.0127					12.1529			15.7041			-
	Exp 4	-				8.11123					12.0442			-			-
Each ABCE1 variant was measured at least two times in independent experiments. All samples were measured at least in duplicates, and were blank (buffer) corrected. A phosphate (Pi) standard curve was measured for 0, 0.1875, 0.375, 0.75, 1.5, 3, 6, and 12 nmol of K2HPO4. Additional to the respective ABCE1+ATP samples (as described in Material and Methods section), ABCE1 without ATP, and ATP only w…
