# Supplementary material for: Molecular analysis of the ribosome recycling factor ABCE1 bound to the 30S post‐splitting complex
Source: EMBO J. 2020 Feb 17;39(9):e103788. doi: 10.15252/embj.2019103788 (PMC7196836; doi:10.15252/embj.2019103788)
Supplement: Supplementary file 6 — Source Data for Figure 3 [file EMBJ-39-e103788-s004.zip › Figure_3F_Source_Data.xlsx]

## Sheet: Tabelle1
SDG Peak Area		control (aRF1/aPelota + aIF6)	Wild-Type	L353Y	Y592A/Y593A	R565E	S580E		Recorded A260nm profiles of sucrose density gradients (SDGs) were imported into OriginPro 2018 (OriginLab) and line graphs were plotted. The respective peak area was calculated using the integration function in OriginPro 2018. The beginning and end of the peak were connected by a straight line. Resulting area values of the 50S and 70S peaks are shown in the table. Splitting efficiency can be best…
Experiment 1	50S	6.88095	31.9207	34.8437	18.1989	13.6891	13.5473
	70S	78.1126	55.082	47.3199	74.5997	98.2757	105.152
	50S/70S	0.0880901	0.579513	0.736344	0.243954	0.139293	0.128836
Experiment 2	50S	9.29621	33.8854	51.0373	11.3715	12.6641	8.69473
	70S	95.108	85.2609	65.9462	76.3091	127.843	116.505
	50S/70S	0.0977437	0.397432	0.773923	0.149019	0.09906	0.0746295
Experiment 3	50S	8.58086	35.654	67.9975	16.8519	22.4514	18.5341
	70S	104.888	104.92	84.3707	106.126	137.744	136.945
	50S/70S	0.0818098	0.339819	0.805938	0.158791	0.162994	0.135339
Experiment 4	50S				29.8482
	70S				126.144
	50S/70S				0.23662
Mean	50S/70S		0.438921
50S/70S normalized to Mean Wild-Type (%)	Exp 1	20.0697	132.031	167.762	55.5803	31.7353	29.3528
	Exp 2	22.2691	90.5474	176.324	33.9513	22.569	17.0029
	Exp 3	18.6388	77.4214	183.618	36.1775	37.1351	30.8346
	Exp 4				53.9093
